# Supplementary material for: Conditional Ablation of Glucocorticoid and Mineralocorticoid Receptors from Cochlear Supporting Cells Reveals Their Differential Roles for Hearing Sensitivity and Dynamics of Recovery from Noise-Induced Hearing Loss
Source: Int J Mol Sci. 2023 Feb 7;24(4):3320. doi: 10.3390/ijms24043320 (PMC9961551; doi:10.3390/ijms24043320)
Supplement: Supplementary file 1 [file ijms-24-03320-s001.zip]

Archive with 5 entries (5 files):
- ijms-2116851-supplementary/Supplementary Figure S1.jpg
- ijms-2116851-supplementary/Supplementary Figure S2.jpg
- ijms-2116851-supplementary/Supplementary Figure S3.jpg
- ijms-2116851-supplementary/Supplementary Figure S4.jpg
- ijms-2116851-supplementary/Supplementary Figure S5.jpg
